# Supplementary material for: OsOFP6 Overexpression Alters Plant Architecture, Grain Shape, and Seed Fertility
Source: Int J Mol Sci. 2024 Mar 1;25(5):2889. doi: 10.3390/ijms25052889 (PMC10931697; doi:10.3390/ijms25052889)
Supplement: Supplementary file 1 [file ijms-25-02889-s001.zip]

Archive with 1 entries (1 files):
- ijms-2879295-supplementary.pdf
